# Supplementary material for: Yawn contagion in humans and bonobos: emotional affinity matters more than species
Source: PeerJ. 2014 Aug 12;2:e519. doi: 10.7717/peerj.519 (PMC4137654; doi:10.7717/peerj.519)
Supplement: Supplemental Information 1 [file peerj-02-519-s001.zip]

Archive with 4 entries (4 files):
- R1_raw data_Palagi et al/R1_individual contagion human vs bonobos.sav
- R1_raw data_Palagi et al/R1_row data min YC and species.sav
- R1_raw data_Palagi et al/R1_Table raw data LMM.sav
- R1_raw data_Palagi et al/R1_Yc min weak&strong Homo Pan_Fig.3a,b.sav
